# Supplementary material for: Synthesis of axially chiral gold complexes and their applications in asymmetric catalyses
Source: Beilstein J Org Chem. 2013 Oct 28;9:2224–32. doi: 10.3762/bjoc.9.261 (PMC3817475; doi:10.3762/bjoc.9.261)
Supplement: File 4 — Chemical information file of compound (S)-18. [file Beilstein_J_Org_Chem-09-2224-s004.cif]

  
data_cd21334 
  
_audit_creation_method            SHELXL-97 
_chemical_name_systematic 
; 
 ? 
; 
_chemical_name_common             ? 
_chemical_melting_point           ? 
_chemical_formula_moiety          ? 
_chemical_formula_sum 
 'C32 H23 Au Cl O P' 
_chemical_formula_weight          686.89 
  
loop_ 
 _atom_type_symbol 
 _atom_type_description 
 _atom_type_scat_dispersion_real 
 _atom_type_scat_dispersion_imag 
 _atom_type_scat_source 
 'C'  'C'   0.0033   0.0016 
 'International Tables Vol C Tables 4.2.6.8 and 6.1.1.4' 
 'H'  'H'   0.0000   0.0000 
 'International Tables Vol C Tables 4.2.6.8 and 6.1.1.4' 
 'O'  'O'   0.0106   0.0060 
 'International Tables Vol C Tables 4.2.6.8 and 6.1.1.4' 
 'P'  'P'   0.1023   0.0942 
 'International Tables Vol C Tables 4.2.6.8 and 6.1.1.4' 
 'Cl'  'Cl'   0.1484   0.1585 
 'International Tables Vol C Tables 4.2.6.8 and 6.1.1.4' 
 'Au'  'Au'  -2.0133   8.8022 
 'International Tables Vol C Tables 4.2.6.8 and 6.1.1.4' 
  
_symmetry_cell_setting            Orthorhombic 
_symmetry_space_group_name_H-M    P2(1)2(1)2(1) 
  
loop_ 
 _symmetry_equiv_pos_as_xyz 
 'x, y, z' 
 '-x+1/2, -y, z+1/2' 
 '-x, y+1/2, -z+1/2' 
 'x+1/2, -y+1/2, -z' 
  
_cell_length_a                    9.0411(7) 
_cell_length_b                    13.4833(10) 
_cell_length_c                    21.9878(16) 
_cell_angle_alpha                 90.00 
_cell_angle_beta                  90.00 
_cell_angle_gamma                 90.00 
_cell_volume                      2680.4(3) 
_cell_formula_units_Z             4 
_cell_measurement_temperature     293(2) 
_cell_measurement_reflns_used     2639 
_cell_measurement_theta_min       4.781 
_cell_measurement_theta_max       43.759 
  
_exptl_crystal_description        prismatic 
_exptl_crystal_colour             colorless 
_exptl_crystal_size_max           0.212 
_exptl_crystal_size_mid           0.139 
_exptl_crystal_size_min           0.101 
_exptl_crystal_density_meas       ? 
_exptl_crystal_density_diffrn     1.702 
_exptl_crystal_density_method     'not measured' 
_exptl_crystal_F_000              1336 
_exptl_absorpt_coefficient_mu     5.671 
_exptl_absorpt_correction_type    empirical 
_exptl_absorpt_correction_T_min   0.0502 
_exptl_absorpt_correction_T_max   1.0000 
_exptl_absorpt_process_details    sadabs 
  
_exptl_special_details 
; 
 ? 
; 
  
_diffrn_ambient_temperature       293(2) 
_diffrn_radiation_wavelength      0.71073 
_diffrn_radiation_type            MoK\a 
_diffrn_radiation_source          'fine-focus sealed tube' 
_diffrn_radiation_monochromator   graphite 
_diffrn_measurement_device_type   'CCD area detector' 
_diffrn_measurement_method        'phi and omega scans' 
_diffrn_detector_area_resol_mean  ? 
_diffrn_standards_number          ? 
_diffrn_standards_interval_count  ? 
_diffrn_standards_interval_time   ? 
_diffrn_standards_decay_%         ? 
_diffrn_reflns_number             16304 
_diffrn_reflns_av_R_equivalents   0.0672 
_diffrn_reflns_av_sigmaI/netI     0.0740 
_diffrn_reflns_limit_h_min        -11 
_diffrn_reflns_limit_h_max        10 
_diffrn_reflns_limit_k_min        -13 
_diffrn_reflns_limit_k_max        16 
_diffrn_reflns_limit_l_min        -27 
_diffrn_reflns_limit_l_max        27 
_diffrn_reflns_theta_min          1.85 
_diffrn_reflns_theta_max          26.00 
_reflns_number_total              5255 
_reflns_number_gt                 4602 
_reflns_threshold_expression      >2sigma(I) 
  
_computing_data_collection        'Bruker SMART' 
_computing_cell_refinement        'Bruker SMART' 
_computing_data_reduction         'Bruker SHELXTL' 
_computing_structure_solution     'SHELXS-97 (Sheldrick, 1990)' 
_computing_structure_refinement   'SHELXL-97 (Sheldrick, 1997)' 
_computing_molecular_graphics     'Bruker SHELXTL' 
_computing_publication_material   'Bruker SHELXTL' 
  
_refine_special_details 
; 
 Refinement of F^2^ against ALL reflections.  The weighted R-factor wR and 
 goodness of fit S are based on F^2^, conventional R-factors R are based 
 on F, with F set to zero for negative F^2^. The threshold expression of 
 F^2^ > 2sigma(F^2^) is used only for calculating R-factors(gt) etc. and is 
 not relevant to the choice of reflections for refinement.  R-factors based 
 on F^2^ are statistically about twice as large as those based on F, and R- 
 factors based on ALL data will be even larger. 
; 
  
_refine_ls_structure_factor_coef  Fsqd 
_refine_ls_matrix_type            full 
_refine_ls_weighting_scheme       calc 
_refine_ls_weighting_details 
 'calc w=1/[\s^2^(Fo^2^)+(0.0000P)^2^+0.0000P] where P=(Fo^2^+2Fc^2^)/3' 
_atom_sites_solution_primary      direct 
_atom_sites_solution_secondary    difmap 
_atom_sites_solution_hydrogens    geom 
_refine_ls_hydrogen_treatment     constr 
_refine_ls_extinction_method      none 
_refine_ls_extinction_coef        ? 
_refine_ls_abs_structure_details 
 'Flack H D (1983), Acta Cryst. A39, 876-881' 
_refine_ls_abs_structure_Flack    0.003(9) 
_chemical_absolute_configuration  ad 
_refine_ls_number_reflns          5255 
_refine_ls_number_parameters      326 
_refine_ls_number_restraints      42 
_refine_ls_R_factor_all           0.0468 
_refine_ls_R_factor_gt            0.0378 
_refine_ls_wR_factor_ref          0.0707 
_refine_ls_wR_factor_gt           0.0680 
_refine_ls_goodness_of_fit_ref    0.982 
_refine_ls_restrained_S_all       0.991 
_refine_ls_shift/su_max           0.001 
_refine_ls_shift/su_mean          0.000 
  
loop_ 
 _atom_site_label 
 _atom_site_type_symbol 
 _atom_site_fract_x 
 _atom_site_fract_y 
 _atom_site_fract_z 
 _atom_site_U_iso_or_equiv 
 _atom_site_adp_type 
 _atom_site_occupancy 
 _atom_site_symmetry_multiplicity 
 _atom_site_calc_flag 
 _atom_site_refinement_flags 
 _atom_site_disorder_assembly 
 _atom_site_disorder_group 
Au1 Au 0.36136(3) 0.767716(19) 0.847892(12) 0.03700(8) Uani 1 1 d . . . 
Cl1 Cl 0.2334(3) 0.63480(16) 0.88562(10) 0.0624(6) Uani 1 1 d . . . 
P1 P 0.4834(2) 0.88779(14) 0.79943(9) 0.0368(5) Uani 1 1 d . . . 
O1 O 0.6107(6) 0.8931(4) 0.9790(2) 0.0503(14) Uani 1 1 d . . . 
H1 H 0.6375 0.8760 1.0131 0.075 Uiso 1 1 calc R . . 
C1 C 0.5442(8) 0.9985(5) 0.8398(3) 0.0335(16) Uani 1 1 d . . . 
C2 C 0.6354(10) 1.0655(5) 0.8075(3) 0.0461(18) Uani 1 1 d . . . 
H2 H 0.6718 1.0474 0.7696 0.055 Uiso 1 1 calc R . . 
C3 C 0.6712(8) 1.1558(5) 0.8306(3) 0.043(2) Uani 1 1 d . . . 
H3 H 0.7308 1.1983 0.8081 0.052 Uiso 1 1 calc R . . 
C4 C 0.6192(8) 1.1861(5) 0.8883(3) 0.0398(17) Uani 1 1 d . . . 
C5 C 0.6518(10) 1.2808(6) 0.9110(4) 0.058(2) Uani 1 1 d . . . 
H5 H 0.7113 1.3243 0.8891 0.069 Uiso 1 1 calc R . . 
C6 C 0.5949(11) 1.3075(6) 0.9653(4) 0.065(3) Uani 1 1 d . . . 
H6 H 0.6119 1.3715 0.9795 0.079 Uiso 1 1 calc R . . 
C7 C 0.5116(11) 1.2429(7) 1.0009(4) 0.075(3) Uani 1 1 d . . . 
H7 H 0.4782 1.2627 1.0390 0.090 Uiso 1 1 calc R . . 
C8 C 0.4790(10) 1.1503(6) 0.9798(4) 0.061(2) Uani 1 1 d . . . 
H8 H 0.4226 1.1077 1.0035 0.073 Uiso 1 1 calc R . . 
C9 C 0.5302(8) 1.1182(5) 0.9220(3) 0.0400(18) Uani 1 1 d . . . 
C10 C 0.4933(7) 1.0243(5) 0.8975(3) 0.0309(16) Uani 1 1 d . . . 
C11 C 0.3959(7) 0.9582(5) 0.9339(3) 0.0304(17) Uani 1 1 d . . . 
C12 C 0.2400(8) 0.9643(5) 0.9307(3) 0.0357(17) Uani 1 1 d . . . 
C13 C 0.1676(8) 1.0262(6) 0.8886(4) 0.044(2) Uani 1 1 d . . . 
H13 H 0.2231 1.0617 0.8604 0.053 Uiso 1 1 calc R . . 
C14 C 0.0176(10) 1.0348(7) 0.8885(4) 0.059(2) Uani 1 1 d . . . 
H14 H -0.0278 1.0758 0.8600 0.071 Uiso 1 1 calc R . . 
C15 C -0.0682(10) 0.9837(6) 0.9298(4) 0.058(2) Uani 1 1 d . . . 
H15 H -0.1701 0.9933 0.9303 0.070 Uiso 1 1 calc R . . 
C16 C -0.0053(9) 0.9195(6) 0.9695(4) 0.053(2) Uani 1 1 d . . . 
H16 H -0.0645 0.8827 0.9957 0.064 Uiso 1 1 calc R . . 
C17 C 0.1515(9) 0.9083(5) 0.9714(3) 0.0362(16) Uani 1 1 d . . . 
C18 C 0.2235(10) 0.8445(5) 1.0123(3) 0.045(2) Uani 1 1 d . . . 
H18 H 0.1668 0.8053 1.0382 0.054 Uiso 1 1 calc R . . 
C19 C 0.3712(10) 0.8385(5) 1.0153(3) 0.0418(18) Uani 1 1 d . . . 
H19 H 0.4150 0.7950 1.0428 0.050 Uiso 1 1 calc R . . 
C20 C 0.4611(9) 0.8973(5) 0.9772(3) 0.0396(18) Uani 1 1 d . . . 
C21 C 0.6529(10) 0.8392(5) 0.7688(4) 0.0484(19) Uani 1 1 d . . . 
C22 C 0.7669(11) 0.8200(7) 0.8089(5) 0.071(3) Uani 1 1 d . . . 
H22 H 0.7565 0.8386 0.8495 0.085 Uiso 1 1 calc R . . 
C23 C 0.8962(12) 0.7738(8) 0.7904(6) 0.108(3) Uani 1 1 d U . . 
H23 H 0.9725 0.7612 0.8177 0.130 Uiso 1 1 calc R . . 
C24 C 0.9071(13) 0.7486(8) 0.7328(6) 0.106(3) Uani 1 1 d U . . 
H24 H 0.9922 0.7153 0.7208 0.128 Uiso 1 1 calc R . . 
C25 C 0.8033(12) 0.7676(8) 0.6895(6) 0.101(3) Uani 1 1 d U . . 
H25 H 0.8200 0.7524 0.6488 0.121 Uiso 1 1 calc R . . 
C26 C 0.6681(12) 0.8118(7) 0.7089(5) 0.092(3) Uani 1 1 d U . . 
H26 H 0.5914 0.8220 0.6815 0.110 Uiso 1 1 calc R . . 
C27 C 0.3693(11) 0.9384(5) 0.7384(3) 0.0511(18) Uani 1 1 d U . . 
C28 C 0.4275(12) 0.9949(6) 0.6912(4) 0.0687(19) Uani 1 1 d U . . 
H28 H 0.5290 1.0055 0.6887 0.082 Uiso 1 1 calc R . . 
C29 C 0.3340(12) 1.0352(6) 0.6480(5) 0.080(2) Uani 1 1 d U . . 
H29 H 0.3725 1.0689 0.6147 0.096 Uiso 1 1 calc R . . 
C30 C 0.1841(12) 1.0252(7) 0.6548(5) 0.082(2) Uani 1 1 d U . . 
H30 H 0.1210 1.0580 0.6281 0.099 Uiso 1 1 calc R . . 
C31 C 0.1269(14) 0.9688(6) 0.6993(4) 0.076(2) Uani 1 1 d U . . 
H31 H 0.0252 0.9594 0.7014 0.092 Uiso 1 1 calc R . . 
C32 C 0.2176(10) 0.9247(6) 0.7418(3) 0.053(2) Uani 1 1 d . . . 
H32 H 0.1772 0.8859 0.7726 0.064 Uiso 1 1 calc R . . 
  
loop_ 
 _atom_site_aniso_label 
 _atom_site_aniso_U_11 
 _atom_site_aniso_U_22 
 _atom_site_aniso_U_33 
 _atom_site_aniso_U_23 
 _atom_site_aniso_U_13 
 _atom_site_aniso_U_12 
Au1 0.03982(15) 0.03723(13) 0.03394(13) 0.00382(12) 0.00343(14) -0.00406(13) 
Cl1 0.0728(17) 0.0549(13) 0.0596(13) 0.0130(10) 0.0136(12) -0.0190(12) 
P1 0.0361(12) 0.0411(11) 0.0330(10) 0.0033(8) 0.0031(9) -0.0044(9) 
O1 0.037(4) 0.071(4) 0.042(3) 0.015(3) -0.005(3) 0.007(3) 
C1 0.034(4) 0.030(3) 0.036(4) 0.007(3) -0.003(4) -0.002(3) 
C2 0.045(5) 0.049(4) 0.045(4) 0.010(3) 0.005(5) -0.005(5) 
C3 0.037(5) 0.042(4) 0.051(5) 0.016(3) 0.000(4) -0.009(3) 
C4 0.024(4) 0.041(4) 0.053(4) 0.008(3) -0.004(4) -0.004(3) 
C5 0.049(5) 0.044(5) 0.080(6) 0.003(4) -0.009(5) -0.009(5) 
C6 0.075(7) 0.038(4) 0.083(7) -0.015(5) -0.003(6) -0.007(5) 
C7 0.093(7) 0.066(6) 0.067(6) -0.032(5) 0.019(5) -0.017(6) 
C8 0.067(7) 0.054(5) 0.062(6) -0.012(4) 0.011(5) -0.014(5) 
C9 0.035(5) 0.032(4) 0.053(5) 0.000(3) 0.000(4) -0.002(3) 
C10 0.018(4) 0.035(4) 0.040(4) 0.004(3) -0.006(3) 0.005(3) 
C11 0.022(4) 0.043(4) 0.027(3) 0.000(3) 0.003(3) 0.006(3) 
C12 0.037(5) 0.028(4) 0.043(4) -0.009(3) 0.003(4) -0.002(3) 
C13 0.030(5) 0.051(5) 0.052(5) 0.011(4) -0.008(4) -0.002(4) 
C14 0.041(6) 0.068(6) 0.070(6) 0.009(5) -0.008(5) 0.005(5) 
C15 0.029(5) 0.061(6) 0.084(7) -0.007(5) 0.013(5) -0.011(4) 
C16 0.041(6) 0.046(5) 0.073(6) -0.015(4) 0.027(5) -0.020(4) 
C17 0.035(5) 0.038(4) 0.036(4) -0.007(3) 0.008(4) -0.008(4) 
C18 0.056(6) 0.044(4) 0.035(4) -0.005(3) 0.017(4) -0.017(4) 
C19 0.058(6) 0.035(4) 0.033(4) 0.004(3) -0.001(4) 0.002(4) 
C20 0.041(5) 0.041(4) 0.037(4) 0.000(3) 0.005(4) 0.004(4) 
C21 0.043(5) 0.040(4) 0.062(5) -0.005(4) 0.017(5) -0.007(4) 
C22 0.056(7) 0.053(6) 0.104(8) -0.006(5) 0.028(6) 0.010(5) 
C23 0.070(6) 0.089(5) 0.166(8) -0.017(6) 0.032(6) 0.007(5) 
C24 0.075(5) 0.085(5) 0.159(7) -0.035(5) 0.032(5) 0.010(4) 
C25 0.079(5) 0.086(5) 0.139(6) -0.048(5) 0.033(4) -0.004(4) 
C26 0.072(6) 0.081(5) 0.124(6) -0.053(5) 0.034(5) -0.010(4) 
C27 0.062(5) 0.057(4) 0.035(3) 0.003(3) -0.010(4) -0.020(4) 
C28 0.077(4) 0.075(4) 0.054(4) 0.016(3) -0.013(4) -0.018(4) 
C29 0.090(5) 0.079(4) 0.070(4) 0.024(3) -0.021(4) -0.013(4) 
C30 0.092(5) 0.077(4) 0.078(4) 0.020(4) -0.024(5) -0.002(4) 
C31 0.086(5) 0.075(5) 0.069(5) 0.012(4) -0.027(5) -0.001(5) 
C32 0.065(7) 0.061(6) 0.033(4) 0.003(4) 0.001(4) 0.007(5) 
  
_geom_special_details 
; 
 All esds (except the esd in the dihedral angle between two l.s. planes) 
 are estimated using the full covariance matrix.  The cell esds are taken 
 into account individually in the estimation of esds in distances, angles 
 and torsion angles; correlations between esds in cell parameters are only 
 used when they are defined by crystal symmetry.  An approximate (isotropic) 
 treatment of cell esds is used for estimating esds involving l.s. planes. 
; 
  
loop_ 
 _geom_bond_atom_site_label_1 
 _geom_bond_atom_site_label_2 
 _geom_bond_distance 
 _geom_bond_site_symmetry_2 
 _geom_bond_publ_flag 
Au1 P1 2.2302(19) . ? 
Au1 Cl1 2.289(2) . ? 
P1 C21 1.798(9) . ? 
P1 C1 1.821(7) . ? 
P1 C27 1.825(8) . ? 
O1 C20 1.355(9) . ? 
O1 H1 0.8200 . ? 
C1 C10 1.394(9) . ? 
C1 C2 1.414(9) . ? 
C2 C3 1.358(9) . ? 
C2 H2 0.9300 . ? 
C3 C4 1.413(10) . ? 
C3 H3 0.9300 . ? 
C4 C5 1.403(10) . ? 
C4 C9 1.426(10) . ? 
C5 C6 1.349(11) . ? 
C5 H5 0.9300 . ? 
C6 C7 1.393(12) . ? 
C6 H6 0.9300 . ? 
C7 C8 1.363(11) . ? 
C7 H7 0.9300 . ? 
C8 C9 1.419(10) . ? 
C8 H8 0.9300 . ? 
C9 C10 1.416(10) . ? 
C10 C11 1.487(9) . ? 
C11 C20 1.389(9) . ? 
C11 C12 1.414(10) . ? 
C12 C13 1.407(10) . ? 
C12 C17 1.418(10) . ? 
C13 C14 1.361(11) . ? 
C13 H13 0.9300 . ? 
C14 C15 1.379(12) . ? 
C14 H14 0.9300 . ? 
C15 C16 1.355(12) . ? 
C15 H15 0.9300 . ? 
C16 C17 1.426(11) . ? 
C16 H16 0.9300 . ? 
C17 C18 1.404(11) . ? 
C18 C19 1.340(11) . ? 
C18 H18 0.9300 . ? 
C19 C20 1.411(10) . ? 
C19 H19 0.9300 . ? 
C21 C26 1.373(11) . ? 
C21 C22 1.382(12) . ? 
C22 C23 1.386(13) . ? 
C22 H22 0.9300 . ? 
C23 C24 1.314(14) . ? 
C23 H23 0.9300 . ? 
C24 C25 1.362(15) . ? 
C24 H24 0.9300 . ? 
C25 C26 1.425(13) . ? 
C25 H25 0.9300 . ? 
C26 H26 0.9300 . ? 
C27 C32 1.386(12) . ? 
C27 C28 1.392(11) . ? 
C28 C29 1.382(12) . ? 
C28 H28 0.9300 . ? 
C29 C30 1.370(14) . ? 
C29 H29 0.9300 . ? 
C30 C31 1.343(13) . ? 
C30 H30 0.9300 . ? 
C31 C32 1.379(11) . ? 
C31 H31 0.9300 . ? 
C32 H32 0.9300 . ? 
  
loop_ 
 _geom_angle_atom_site_label_1 
 _geom_angle_atom_site_label_2 
 _geom_angle_atom_site_label_3 
 _geom_angle 
 _geom_angle_site_symmetry_1 
 _geom_angle_site_symmetry_3 
 _geom_angle_publ_flag 
P1 Au1 Cl1 172.60(8) . . ? 
C21 P1 C1 103.0(3) . . ? 
C21 P1 C27 110.0(4) . . ? 
C1 P1 C27 102.8(3) . . ? 
C21 P1 Au1 109.7(2) . . ? 
C1 P1 Au1 120.8(2) . . ? 
C27 P1 Au1 110.1(3) . . ? 
C20 O1 H1 109.5 . . ? 
C10 C1 C2 119.3(6) . . ? 
C10 C1 P1 123.3(5) . . ? 
C2 C1 P1 117.1(5) . . ? 
C3 C2 C1 121.6(7) . . ? 
C3 C2 H2 119.2 . . ? 
C1 C2 H2 119.2 . . ? 
C2 C3 C4 121.0(7) . . ? 
C2 C3 H3 119.5 . . ? 
C4 C3 H3 119.5 . . ? 
C5 C4 C3 120.8(7) . . ? 
C5 C4 C9 121.2(7) . . ? 
C3 C4 C9 117.9(6) . . ? 
C6 C5 C4 118.5(8) . . ? 
C6 C5 H5 120.7 . . ? 
C4 C5 H5 120.7 . . ? 
C5 C6 C7 122.4(8) . . ? 
C5 C6 H6 118.8 . . ? 
C7 C6 H6 118.8 . . ? 
C8 C7 C6 119.8(8) . . ? 
C8 C7 H7 120.1 . . ? 
C6 C7 H7 120.1 . . ? 
C7 C8 C9 121.0(8) . . ? 
C7 C8 H8 119.5 . . ? 
C9 C8 H8 119.5 . . ? 
C10 C9 C8 122.5(7) . . ? 
C10 C9 C4 120.6(7) . . ? 
C8 C9 C4 116.9(7) . . ? 
C1 C10 C9 119.5(7) . . ? 
C1 C10 C11 122.4(6) . . ? 
C9 C10 C11 118.1(6) . . ? 
C20 C11 C12 119.5(7) . . ? 
C20 C11 C10 118.2(6) . . ? 
C12 C11 C10 121.9(6) . . ? 
C13 C12 C11 122.1(7) . . ? 
C13 C12 C17 118.0(8) . . ? 
C11 C12 C17 120.0(7) . . ? 
C14 C13 C12 121.0(8) . . ? 
C14 C13 H13 119.5 . . ? 
C12 C13 H13 119.5 . . ? 
C13 C14 C15 121.1(9) . . ? 
C13 C14 H14 119.4 . . ? 
C15 C14 H14 119.4 . . ? 
C16 C15 C14 120.5(9) . . ? 
C16 C15 H15 119.8 . . ? 
C14 C15 H15 119.8 . . ? 
C15 C16 C17 120.3(8) . . ? 
C15 C16 H16 119.9 . . ? 
C17 C16 H16 119.9 . . ? 
C18 C17 C12 118.0(8) . . ? 
C18 C17 C16 123.0(7) . . ? 
C12 C17 C16 119.0(7) . . ? 
C19 C18 C17 122.0(7) . . ? 
C19 C18 H18 119.0 . . ? 
C17 C18 H18 119.0 . . ? 
C18 C19 C20 120.7(7) . . ? 
C18 C19 H19 119.6 . . ? 
C20 C19 H19 119.6 . . ? 
O1 C20 C11 117.9(7) . . ? 
O1 C20 C19 122.3(7) . . ? 
C11 C20 C19 119.7(7) . . ? 
C26 C21 C22 119.2(9) . . ? 
C26 C21 P1 122.9(8) . . ? 
C22 C21 P1 117.6(6) . . ? 
C21 C22 C23 121.6(10) . . ? 
C21 C22 H22 119.2 . . ? 
C23 C22 H22 119.2 . . ? 
C24 C23 C22 117.6(13) . . ? 
C24 C23 H23 121.2 . . ? 
C22 C23 H23 121.2 . . ? 
C23 C24 C25 125.0(12) . . ? 
C23 C24 H24 117.5 . . ? 
C25 C24 H24 117.5 . . ? 
C24 C25 C26 117.4(11) . . ? 
C24 C25 H25 121.3 . . ? 
C26 C25 H25 121.3 . . ? 
C21 C26 C25 119.1(11) . . ? 
C21 C26 H26 120.5 . . ? 
C25 C26 H26 120.5 . . ? 
C32 C27 C28 119.2(8) . . ? 
C32 C27 P1 118.0(6) . . ? 
C28 C27 P1 122.7(8) . . ? 
C29 C28 C27 119.7(10) . . ? 
C29 C28 H28 120.1 . . ? 
C27 C28 H28 120.1 . . ? 
C30 C29 C28 119.5(10) . . ? 
C30 C29 H29 120.3 . . ? 
C28 C29 H29 120.3 . . ? 
C31 C30 C29 121.1(10) . . ? 
C31 C30 H30 119.5 . . ? 
C29 C30 H30 119.5 . . ? 
C30 C31 C32 120.6(11) . . ? 
C30 C31 H31 119.7 . . ? 
C32 C31 H31 119.7 . . ? 
C31 C32 C27 119.6(9) . . ? 
C31 C32 H32 120.2 . . ? 
C27 C32 H32 120.2 . . ? 
  
loop_ 
 _geom_torsion_atom_site_label_1 
 _geom_torsion_atom_site_label_2 
 _geom_torsion_atom_site_label_3 
 _geom_torsion_atom_site_label_4 
 _geom_torsion 
 _geom_torsion_site_symmetry_1 
 _geom_torsion_site_symmetry_2 
 _geom_torsion_site_symmetry_3 
 _geom_torsion_site_symmetry_4 
 _geom_torsion_publ_flag 
Cl1 Au1 P1 C21 -64.5(8) . . . . ? 
Cl1 Au1 P1 C1 176.1(7) . . . . ? 
Cl1 Au1 P1 C27 56.6(8) . . . . ? 
C21 P1 C1 C10 -136.5(6) . . . . ? 
C27 P1 C1 C10 109.2(6) . . . . ? 
Au1 P1 C1 C10 -13.9(7) . . . . ? 
C21 P1 C1 C2 50.3(7) . . . . ? 
C27 P1 C1 C2 -64.1(7) . . . . ? 
Au1 P1 C1 C2 172.9(5) . . . . ? 
C10 C1 C2 C3 -2.0(12) . . . . ? 
P1 C1 C2 C3 171.5(6) . . . . ? 
C1 C2 C3 C4 0.5(12) . . . . ? 
C2 C3 C4 C5 -177.5(8) . . . . ? 
C2 C3 C4 C9 1.1(11) . . . . ? 
C3 C4 C5 C6 177.5(8) . . . . ? 
C9 C4 C5 C6 -1.1(12) . . . . ? 
C4 C5 C6 C7 3.3(14) . . . . ? 
C5 C6 C7 C8 -3.2(16) . . . . ? 
C6 C7 C8 C9 0.6(15) . . . . ? 
C7 C8 C9 C10 -177.3(8) . . . . ? 
C7 C8 C9 C4 1.5(13) . . . . ? 
C5 C4 C9 C10 177.5(7) . . . . ? 
C3 C4 C9 C10 -1.1(11) . . . . ? 
C5 C4 C9 C8 -1.3(11) . . . . ? 
C3 C4 C9 C8 -179.9(7) . . . . ? 
C2 C1 C10 C9 1.9(10) . . . . ? 
P1 C1 C10 C9 -171.2(5) . . . . ? 
C2 C1 C10 C11 179.4(7) . . . . ? 
P1 C1 C10 C11 6.3(9) . . . . ? 
C8 C9 C10 C1 178.3(7) . . . . ? 
C4 C9 C10 C1 -0.3(10) . . . . ? 
C8 C9 C10 C11 0.7(11) . . . . ? 
C4 C9 C10 C11 -178.0(6) . . . . ? 
C1 C10 C11 C20 96.5(8) . . . . ? 
C9 C10 C11 C20 -85.9(8) . . . . ? 
C1 C10 C11 C12 -91.2(8) . . . . ? 
C9 C10 C11 C12 86.3(8) . . . . ? 
C20 C11 C12 C13 178.7(6) . . . . ? 
C10 C11 C12 C13 6.6(11) . . . . ? 
C20 C11 C12 C17 -0.3(10) . . . . ? 
C10 C11 C12 C17 -172.4(6) . . . . ? 
C11 C12 C13 C14 -176.6(8) . . . . ? 
C17 C12 C13 C14 2.4(11) . . . . ? 
C12 C13 C14 C15 0.4(13) . . . . ? 
C13 C14 C15 C16 -3.4(14) . . . . ? 
C14 C15 C16 C17 3.5(13) . . . . ? 
C13 C12 C17 C18 178.3(6) . . . . ? 
C11 C12 C17 C18 -2.7(9) . . . . ? 
C13 C12 C17 C16 -2.3(9) . . . . ? 
C11 C12 C17 C16 176.8(6) . . . . ? 
C15 C16 C17 C18 178.8(7) . . . . ? 
C15 C16 C17 C12 -0.7(11) . . . . ? 
C12 C17 C18 C19 2.6(10) . . . . ? 
C16 C17 C18 C19 -176.8(7) . . . . ? 
C17 C18 C19 C20 0.5(11) . . . . ? 
C12 C11 C20 O1 179.9(6) . . . . ? 
C10 C11 C20 O1 -7.6(10) . . . . ? 
C12 C11 C20 C19 3.4(10) . . . . ? 
C10 C11 C20 C19 175.8(6) . . . . ? 
C18 C19 C20 O1 -180.0(7) . . . . ? 
C18 C19 C20 C11 -3.6(11) . . . . ? 
C1 P1 C21 C26 -130.8(7) . . . . ? 
C27 P1 C21 C26 -21.8(8) . . . . ? 
Au1 P1 C21 C26 99.4(7) . . . . ? 
C1 P1 C21 C22 55.6(7) . . . . ? 
C27 P1 C21 C22 164.7(6) . . . . ? 
Au1 P1 C21 C22 -74.1(7) . . . . ? 
C26 C21 C22 C23 0.0(14) . . . . ? 
P1 C21 C22 C23 173.8(8) . . . . ? 
C21 C22 C23 C24 0.0(16) . . . . ? 
C22 C23 C24 C25 2.5(19) . . . . ? 
C23 C24 C25 C26 -5(2) . . . . ? 
C22 C21 C26 C25 -2.3(14) . . . . ? 
P1 C21 C26 C25 -175.7(7) . . . . ? 
C24 C25 C26 C21 4.5(16) . . . . ? 
C21 P1 C27 C32 142.1(6) . . . . ? 
C1 P1 C27 C32 -108.8(7) . . . . ? 
Au1 P1 C27 C32 21.1(7) . . . . ? 
C21 P1 C27 C28 -42.0(8) . . . . ? 
C1 P1 C27 C28 67.1(8) . . . . ? 
Au1 P1 C27 C28 -163.0(6) . . . . ? 
C32 C27 C28 C29 -0.9(13) . . . . ? 
P1 C27 C28 C29 -176.8(7) . . . . ? 
C27 C28 C29 C30 4.8(15) . . . . ? 
C28 C29 C30 C31 -6.5(16) . . . . ? 
C29 C30 C31 C32 4.3(16) . . . . ? 
C30 C31 C32 C27 -0.3(14) . . . . ? 
C28 C27 C32 C31 -1.4(13) . . . . ? 
P1 C27 C32 C31 174.7(6) . . . . ? 
  
_diffrn_measured_fraction_theta_max    1.000 
_diffrn_reflns_theta_full              26.00 
_diffrn_measured_fraction_theta_full   1.000 
_refine_diff_density_max    0.880 
_refine_diff_density_min   -0.558 
_refine_diff_density_rms    0.104 
